# Supplementary material for: Oxytocin pathway gene variation and corticostriatal resting-state functional connectivity
Source: Compr Psychoneuroendocrinol. 2024 Jul 31;20:100255. doi: 10.1016/j.cpnec.2024.100255 (PMC11357861; doi:10.1016/j.cpnec.2024.100255)
Supplement: Multimedia component 1 [file mmc1.xlsx]

## Sheet: Sheet 1 - ANOVAresults
Oxytocin Pathway Gene Variation and Corticostriatal Resting-State Functional Connectivity
Shanshan Xiao, Håkan Fischer, Natalie C. Ebner, Gull Rukh, Junhua Dang, Lars Westberg, and Helgi B. Schiöth
ANOVA Results
SNP	Component 1	Component 2	F	p	p.bonferroni
rs4813627	38	35	9.69028558554819	6.20696330724238e-05	0.0335176018591088
rs237851	38	18	7.54830719573946	0.000527846725880478	0.285037231975458
rs237851	38	42	6.21200606289879	0.00200738955370226	1
rs237851	38	52	5.30696593763118	0.00496087454014744	1
rs53576	38	50	5.16598256799639	0.00571202888300466	1
rs7632287	38	49	4.86599491433465	0.00770918163542504	1
rs7632287	38	50	4.85598550816574	0.00778671535943949	1
rs7632287	38	29	4.77462661682806	0.00844653387063965	1
rs237887	38	1	4.71797831149334	0.00893869417481214	1
rs53576	38	23	4.59769462921278	0.0100814344140087	1
rs53576	38	34	4.58332789181683	0.0102272758895114	1
rs237851	38	23	4.34896679424818	0.0129270354979876	1
rs237851	38	49	3.91985845615793	0.0198524833148062	1
rs2268498	38	30	3.91972264749904	0.0198553382684409	1
rs2268498	38	27	3.90264372478665	0.020197284468022	1
rs4813627	38	48	3.86873602173777	0.0208948477385676	1
rs3796863	38	19	3.79699580842869	0.0224472138622218	1
rs11914885	38	55	3.62706705344292	0.0266036992383166	1
rs11914885	38	39	3.62312785202863	0.0267086889426771	1
rs3796863	38	54	3.62220077092417	0.0267337037361283	1
rs3796863	38	35	3.59198132836712	0.0275537374444982	1
rs2268498	38	50	3.56762835621448	0.0282330063316602	1
rs3796863	38	8	3.42744341804178	0.0324806249967189	1
rs53576	38	41	3.343880579849	0.0353115581955708	1
rs3796863	38	50	3.34105634235204	0.0354107088078953	1
rs4813627	38	43	3.27939921833164	0.0376639612336935	1
rs4813625	38	29	3.22195365574366	0.0398927897390321	1
rs4813627	38	10	3.22012771071034	0.0399633360678238	1
rs237887	38	17	3.1779282703214	0.0416834925137257	1
rs2268498	38	49	3.08898647107261	0.0455605474971523	1
rs7634632	38	52	3.07358127725991	0.0462673496756796	1
rs4813627	38	28	3.02883795062988	0.0483861614534332	1
rs53576	38	8	3.00817457560955	0.0493951660185998	1
rs237851	38	6	2.98177668607135e-05	0.999970182677709	1
rs4813625	38	12	2.9812474971075	0.0507466319347157	1
rs2268498	38	23	2.91173933164118	0.0543942770045809	1
rs237851	38	44	2.88141005123162	0.0560687626984018	1
rs237887	38	41	2.81630453271531	0.0598396812988315	1
rs3796863	38	45	2.81609213390189	0.0598527311821795	1
rs237851	38	24	2.67657614768846	0.0688121736149092	1
rs237887	38	21	2.67400694062912	0.0689888757244491	1
rs53576	38	10	2.6641943316095	0.0696702964332353	1
rs3796863	38	48	2.57135409877094	0.0764462468052398	1
rs3796863	38	11	2.56790071462227	0.0767106645600006	1
rs4813627	38	20	2.46324317411013	0.0851750069562952	1
rs3796863	38	7	2.45324885848296	0.0860283041392417	1
rs4813627	38	22	2.44931362551957	0.0863695762308346	1
rs7632287	38	55	2.44576060236001	0.0866744645401134	1
rs3796863	38	39	2.4332558715295	0.0877653425762906	1
rs2268498	38	18	2.41968651095222	0.0889644164238506	1
rs237887	38	30	2.37525225294068	0.0930054762180038	1
rs7632287	38	43	2.37395137642336	0.0931265333166463	1
rs3796863	38	6	2.36535626135179	0.0939306705296478	1
rs53576	38	35	2.36292650177468	0.0941600868161607	1
rs53576	38	28	2.35089207640219	0.0952999475343234	1
rs3796863	38	47	2.32192667963863	0.0980993567392507	1
rs237887	38	40	2.32127863280116	0.0981625743413668	1
rs4813625	38	16	2.31813158963014	0.0984774458587402	1
rs53576	38	24	2.29262938376383	0.101016481382748	1
rs3796863	38	41	2.28808795882033	0.10147526914464	1
rs11914885	38	32	2.27990636779768	0.102308423518901	1
rs7634632	38	45	2.27693611216919	0.10261284990104	1
rs4813627	38	12	2.26726546091957	0.103612287064123	1
rs11914885	38	51	2.1926021292302	0.111640682180266	1
rs4813625	38	25	2.17976737243009	0.113088221732908	1
rs4813627	38	46	2.17357493126165	0.113787528592384	1
rs237887	38	22	2.16357815948842	0.114928021876377	1
rs4813627	38	15	2.15997536472271	0.115345341993984	1
rs53576	38	6	2.14544315434628	0.11703233887756	1
rs7634632	38	49	2.13675515356753	0.118052206091645	1
rs2268498	38	34	2.11411126132574	0.120756015462545	1
rs7632287	38	20	2.09721994240726	0.122812201717377	1
rs53576	38	18	2.08848721794917	0.123890609680871	1
rs2268498	38	15	2.03208089576385	0.131078018106096	1
rs4813627	38	25	2.02167999158995	0.132450277923309	1
rs237851	38	35	1.97838504251743	0.138307622307925	1
rs2268498	38	32	1.95772959764182	0.141194095891801	1
rs237851	38	40	1.94460695852051	0.143058660910844	1
rs4813625	38	39	1.92784028189887	0.145482549588258	1
rs53576	38	14	1.9186789706217	0.146816992448765	1
rs7632287	38	3	1.91313416996809	0.147631875047012	1
rs7632287	38	19	1.8978057895162	0.149912023570891	1
rs237887	38	54	1.87761718774066	0.152968982469344	1
rs11914885	38	14	1.87733640628209	0.15301193133826	1
rs2268498	38	54	1.87472199202544	0.153413057719177	1
rs11914885	38	54	1.87223655033347	0.153794184222618	1
rs237887	38	37	1.86208921524352	0.155362573439164	1
rs11914885	38	47	1.85475063479856	0.156506777500788	1
rs4813625	38	17	1.84316746812185	0.158335603558651	1
rs11914885	38	29	1.82510175144612	0.161216022516123	1
rs4813627	38	24	1.8074096849896	0.164095913394092	1
rs7634632	38	7	1.7900688558467	0.166963535243542	1
rs237887	38	20	1.78361489177616	0.168044350092383	1
rs2268498	38	11	1.78157797243139	0.168387560792255	1
rs237851	38	25	1.76096944536589	0.171893156181414	1
rs3796863	38	51	1.75367973513137	0.173150717607345	1
rs7632287	38	40	1.73499015977919	0.176416558694916	1
rs4813627	38	51	1.72415445987169	0.178340894397224	1
rs3796863	38	9	1.72334100938242	0.178483860968915	1
rs11914885	38	49	1.71647633710731	0.179712802694854	1
rs7634632	38	47	1.71643655947775	0.179720082782361	1
rs237851	38	17	1.71299498203901	0.180339814802823	1
rs237851	38	39	1.71251286708117	0.180426769699061	1
rs3796863	38	1	1.71247881098459	0.180432953601848	1
rs7634632	38	16	1.6899671605412	0.184540218764205	1
rs7632287	38	28	1.68293723583949	0.185841853586325	1
rs7632287	38	35	1.6759622140584	0.187142501399795	1
rs11914885	38	52	1.67462549652989	0.187392810690029	1
rs237851	38	9	1.65548810326492	0.191013545847842	1
rs237851	38	26	1.65114383496589	0.191845078360886	1
rs7634632	38	24	1.64670077525502	0.192699082635958	1
rs237851	38	1	1.64224227419723	0.19356025895776	1
rs4813627	38	16	1.64013947729509	0.193969838331717	1
rs11914885	38	27	1.62634982119891	0.196660386051133	1
rs7634632	38	12	1.62333626201182	0.197254003297314	1
rs3796863	38	4	1.62304508298243	0.197311674407816	1
rs53576	38	19	1.62178158844596	0.197562037067598	1
rs2268498	38	24	1.6183601549477	0.198238360258055	1
rs3796863	38	55	1.60523259366411	0.200857447653296	1
rs7634632	38	34	1.60287161208406	0.201331953672198	1
rs237887	38	28	1.58228815878214	0.205518507027862	1
rs7634632	38	26	1.58187108751507	0.205604354303896	1
rs2268498	38	44	1.57866419566059	0.206265152914108	1
rs7632287	38	39	1.57751743953322	0.206501232892893	1
rs7632287	38	8	1.57024923080159	0.208007463751795	1
rs7634632	38	17	1.55890402949207	0.210380710840865	1
rs7632287	38	51	1.55540066948832	0.211118846242277	1
rs2268498	38	6	1.55337018356267	0.211548483089527	1
rs3796863	38	43	1.54611183768239	0.213089228762677	1
rs53576	38	49	1.53904460863864	0.214601278889168	1
rs53576	38	15	1.53276563357955	0.215952871089863	1
rs7634632	38	46	1.5159097973587	0.219622311512374	1
rs237851	38	12	1.51283214450108	0.220299408760929	1
rs3796863	38	53	1.50969666827341	0.220991220915907	1
rs7632287	38	32	1.5046148234678	0.222116670135575	1
rs4813627	38	41	1.49988612178499	0.223171784451394	1
rs3796863	38	36	1.47971013897146	0.227717761213326	1
rs7634632	38	13	1.47828581035873	0.228042075891165	1
rs3796863	38	33	1.47750180068297	0.228221158594214	1
rs237887	38	47	1.46243193126852	0.231685816088543	1
rs237851	38	29	1.4348910087376	0.238155115142699	1
rs53576	38	1	1.42005038970109	0.241716469404846	1
rs7632287	38	2	1.40772476162235	0.244712755321262	1
rs7634632	38	18	1.39981044670738	0.246657135008595	1
rs237887	38	26	1.39737070114457	0.247259486777247	1
rs237851	38	5	1.39002123755638	0.249083564546955	1
rs7632287	38	27	1.38937961833281	0.249243126909886	1
rs53576	38	5	1.35496733120181	0.257969948246048	1
rs4813625	38	18	1.35301439515556	0.258477938310614	1
rs53576	38	47	1.33831985555468	0.262300080065706	1
rs7632287	38	12	1.32920429996555	0.264700669788811	1
rs11914885	38	26	1.3276749423941	0.26510576564693	1
rs4813625	38	14	1.32453817541639	0.265943447830036	1
rs2268498	38	31	1.31260957949513	0.26913014018375	1
rs53576	38	54	1.31137384018075	0.269463538522537	1
rs4813627	38	53	1.30029027805658	0.272467572821624	1
rs11914885	38	8	1.29994797065182	0.272558658543176	1
rs7634632	38	55	1.28415491437175	0.276897158815906	1
rs4813627	38	54	1.28038484006167	0.277945041514466	1
rs11914885	38	44	1.26809712473823	0.281378973579055	1
rs11914885	38	50	1.25105299243437	0.286215604714563	1
rs4813625	38	15	1.24814648767259	0.287053305309778	1
rs53576	38	16	1.24660423666077	0.287492764437107	1
rs237887	38	35	1.24391681599196	0.288265245739354	1
rs2268498	38	36	1.24018802511912	0.289342562575358	1
rs4813627	38	3	1.23777034531223	0.29004451579904	1
rs7632287	38	37	1.23583804106873	0.290603357706679	1
rs3796863	38	10	1.23490554273494	0.290874762153607	1
rs7632287	38	5	1.21919796276708	0.29547914412809	1
rs4813625	38	11	1.21906667286498	0.295522506913604	1
rs11914885	38	37	1.21605525851124	0.29640914591829	1
rs237851	38	2	1.20642641318567	0.299277082706513	1
rs3796863	38	5	1.20634330678046	0.299301997230028	1
rs2268498	38	8	1.19995442574024	0.301220372730838	1
rs3796863	38	24	1.19902993832941	0.30149876851701	1
rs53576	38	32	1.18535833879222	0.305649535391132	1
rs2268498	38	52	1.18230212015033	0.30658444345266	1
rs237887	38	9	1.15929326432875	0.313719424213644	1
rs237851	38	22	1.15915995726292	0.313761501290761	1
rs7634632	38	20	1.15608765212276	0.314726731442639	1
rs237887	38	49	1.15288569730743	0.315735920814083	1
rs237887	38	6	1.14800169071741	0.31728164731596	1
rs4813625	38	13	1.1358459596431	0.32116604827988	1
rs11914885	38	25	1.13511340053497	0.321397074268588	1
rs4813627	38	11	1.12333199875825	0.325207693329277	1
rs4813627	38	19	1.12301348997979	0.325311284405818	1
rs7632287	38	15	1.11652608096297	0.327426472998999	1
rs11914885	38	5	1.10357776218188	0.331693403090889	1
rs53576	38	48	1.10110493536205	0.332515588334635	1
rs2268498	38	21	1.0990157484318	0.333210410045244	1
rs4813625	38	31	1.09833821976168	0.33343996706276	1
rs237887	38	31	1.09640228770943	0.334081868563161	1
rs11914885	38	10	1.08664961168434	0.33735580420515	1
rs2268498	38	17	1.07483399929375	0.34136572225951	1
rs7634632	38	6	1.0559508165193	0.347872289240879	1
rs237851	38	33	1.05466878943028	0.348318679735366	1
rs2268498	38	20	1.053781564363	0.348628024196708	1
rs7634632	38	48	1.05323926038823	0.348816790130707	1
rs237851	38	7	1.05251064979159	0.349071159472929	1
rs11914885	38	20	1.0493476939754	0.350176701299811	1
rs237851	38	13	1.04233744254232	0.352640245554808	1
rs7634632	38	32	1.03733210956748	0.354409515607901	1
rs4813627	38	36	1.0319701450223	0.356316554103885	1
rs7634632	38	22	1.02702651209942	0.358080592409877	1
rs7632287	38	45	1.02567535744187	0.358564613874889	1
rs7632287	38	26	1.02001535714429	0.360599731276171	1
rs237851	38	21	1.01961997990832	0.360742558238719	1
rs4813625	38	28	1.01934080232061	0.360846962487036	1
rs7632287	38	7	1.01721856414719	0.361609607173164	1
rs4813627	38	9	1.01614085252086	0.362001298706639	1
rs11914885	38	31	1.01222217813184	0.363420766218367	1
rs3796863	38	30	1.01205780899156	0.363480773036081	1
rs237887	38	53	1.00456995013266	0.366212261006229	1
rs4813627	38	30	1.00009538134126	0.367856239949748	1
rs237887	38	19	0.991884668569708	0.370887094670053	1
rs7634632	38	5	0.99100122167154	0.371214978927863	1
rs4813627	38	31	0.989393916115881	0.371813720769634	1
rs7634632	38	27	0.984844103214856	0.37350751881725	1
rs4813627	38	49	0.981899116640253	0.374610680467806	1
rs7632287	38	22	0.973002808386512	0.37795628598496	1
rs237887	38	13	0.968020082935729	0.379844129816764	1
rs237851	38	8	0.963078492313098	0.381725935383204	1
rs237851	38	19	0.944632263598054	0.388832290228204	1
rs2268498	38	9	0.939573251315309	0.390804461099219	1
rs4813627	38	32	0.938368596936728	0.39127675525408	1
rs53576	38	43	0.934789817551938	0.392678699649145	1
rs11914885	38	19	0.925352855133966	0.396400866846217	1
rs7634632	38	21	0.923993698779526	0.396940068588118	1
rs4813625	38	48	0.908129924218167	0.403290297054019	1
rs3796863	38	29	0.90012359248346	0.406528715913652	1
rs4813627	38	42	0.899761105065816	0.406677435197257	1
rs4813625	38	19	0.898368504402762	0.407245989631703	1
rs237851	38	15	0.896100139090366	0.408167544635658	1
rs7632287	38	1	0.891914590543216	0.409879240988442	1
rs11914885	38	46	0.880116951159461	0.414743246598667	1
rs3796863	38	16	0.879970268345983	0.414804311814685	1
rs2268498	38	5	0.877663088086724	0.415762536637427	1
rs237887	38	33	0.877152975762728	0.415974306245831	1
rs3796863	38	42	0.874792740735698	0.416957440216136	1
rs2268498	38	53	0.874177615441327	0.417214117072285	1
rs4813627	38	50	0.869760085986055	0.419062318391195	1
rs4813625	38	24	0.866462042911793	0.420448383850115	1
rs4813625	38	41	0.850264860555323	0.427313464244482	1
rs53576	38	52	0.84575333336686	0.429243102287938	1
rs3796863	38	13	0.843180806635888	0.430348154954561	1
rs7632287	38	16	0.837353756029348	0.432862799983396	1
rs2268498	38	37	0.835107836643775	0.433836370181209	1
rs237887	38	18	0.826016521126955	0.437797965289485	1
rs7632287	38	13	0.81446600978521	0.442883840560105	1
rs237887	38	2	0.812457642295092	0.443774174711095	1
rs11914885	38	1	0.811712921177208	0.444104764293089	1
rs237851	38	41	0.811384400835045	0.444250858748874	1
rs237887	38	8	0.809929959594282	0.44489726426805	1
rs4813627	38	55	0.80755723497849	0.445955470935008	1
rs2268498	38	3	0.805263757444318	0.446978322751159	1
rs237887	38	24	0.801272042299635	0.448765692264512	1
rs7632287	38	17	0.799136085285511	0.449725225189507	1
rs2268498	38	14	0.797272873673347	0.450564220723717	1
rs53576	38	17	0.78835006677139	0.454602716715378	1
rs2268498	38	39	0.782040553276925	0.457479583892489	1
rs4813625	38	22	0.761070575396964	0.46717629770464	1
rs7634632	38	33	0.761058874419969	0.467179009456568	1
rs2268498	38	43	0.760425795454935	0.4674750894065	1
rs3796863	38	12	0.759104927466775	0.468092830572708	1
rs4813625	38	23	0.749503437414309	0.472611251679031	1
rs7634632	38	10	0.747984682956398	0.473326838087402	1
rs237887	38	36	0.747236503414751	0.473681022912148	1
rs237851	38	55	0.74429773213783	0.475075212458249	1
rs4813625	38	3	0.736600757663756	0.478748355912912	1
rs4813625	38	2	0.728322252120691	0.482727915030502	1
rs4813627	38	23	0.724942151670544	0.484360812431679	1
rs4813625	38	5	0.720685826872143	0.486428136651766	1
rs7634632	38	42	0.717719193155378	0.487870693923139	1
rs237887	38	55	0.711497193038166	0.49091550277251	1
rs7634632	38	31	0.706881306822126	0.493186723271818	1
rs7634632	38	37	0.697923511581012	0.49762426583141	1
rs237887	38	25	0.697746187512624	0.49771244776503	1
rs4813625	38	6	0.697671702592922	0.497752040883713	1
rs53576	38	37	0.693472442963259	0.49984461745695	1
rs4813625	38	7	0.687167933646692	0.503007593991313	1
rs53576	38	51	0.684717487277296	0.504239762373913	1
rs2268498	38	7	0.681543722598264	0.505842251266042	1
rs237851	38	54	0.679861060604224	0.506693978498065	1
rs237851	38	27	0.678773976659131	0.507245078875519	1
rs53576	38	4	0.674796598337135	0.50926695720687	1
rs3796863	38	3	0.674438347043198	0.509449013067607	1
rs3796863	38	49	0.662371640211408	0.515633389729126	1
rs237851	38	16	0.660507350866276	0.516595516567768	1
rs237887	38	12	0.65682851958822	0.518499281766789	1
rs237887	38	44	0.654419536335434	0.519749795617382	1
rs53576	38	36	0.643368211697192	0.525525911174474	1
rs4813625	38	44	0.642595104480999	0.525934061035903	1
rs53576	38	42	0.639315490893784	0.527659961160514	1
rs4813627	38	2	0.638359121549314	0.528165312334482	1
rs4813625	38	52	0.637628483918936	0.528552548612785	1
rs53576	38	22	0.631517297518874	0.531790684523907	1
rs237887	38	45	0.630816238804113	0.532163085481162	1
rs7632287	38	9	0.621243493469654	0.537281634468215	1
rs3796863	38	28	0.619705974306718	0.538108470101789	1
rs237851	38	3	0.61709499201587	0.539515222781178	1
rs4813627	38	8	0.613117301476193	0.541666299530701	1
rs237887	38	39	0.607010234895394	0.544983322576142	1
rs2268498	38	28	0.605726438446568	0.545683621739726	1
rs53576	38	2	0.605341486489241	0.545893990833606	1
rs7634632	38	1	0.605321963857931	0.545904194044598	1
rs2268498	38	25	0.604132289302048	0.546554182967245	1
rs237887	38	27	0.596174079815112	0.550920761233282	1
rs4813627	38	13	0.592944611064647	0.552703682980194	1
rs11914885	38	9	0.586455669939571	0.556300759237519	1
rs7634632	38	54	0.585386386385707	0.55689594829712	1
rs11914885	38	35	0.582322671012112	0.558604628908432	1
rs7634632	38	19	0.581062728707977	0.55930890754444	1
rs7632287	38	4	0.573070288297681	0.563796872166073	1
rs11914885	38	45	0.572795611584859	0.563951749684103	1
rs237887	38	52	0.571059725816344	0.564931528192309	1
rs2268498	38	33	0.567429060272826	0.566986474148052	1
rs4813627	38	6	0.565678769139399	0.567980362034873	1
rs4813625	38	1	0.560973067076433	0.5706603235431	1
rs4813625	38	42	0.559256547031242	0.571640675947572	1
rs11914885	38	7	0.557163299915762	0.572836607535441	1
rs53576	38	53	0.555338621592814	0.573883215097078	1
rs11914885	38	11	0.527072851979771	0.590334941277776	1
rs4813625	38	37	0.52506943210575	0.591520486984707	1
rs3796863	38	18	0.515145671347194	0.597418038438655	1
rs53576	38	11	0.514868234446545	0.597584085497207	1
rs4813627	38	26	0.512757196688199	0.598847260387217	1
rs4813627	38	5	0.51092306868132	0.599946596843584	1
rs4813625	38	36	0.508871524492153	0.601179513817533	1
rs2268498	38	45	0.508810670245549	0.601214649860219	1
rs11914885	38	3	0.503831551306087	0.604215374144305	1
rs2268498	38	19	0.496894510814818	0.608421465034421	1
rs11914885	38	4	0.496109723978716	0.608898952214243	1
rs237851	38	47	0.492050345647881	0.611375749669669	1
rs237887	38	50	0.489489559959727	0.612943228020132	1
rs4813625	38	47	0.48935239348237	0.61302883300646	1
rs237851	38	14	0.484742274946357	0.615859970548188	1
rs7632287	38	33	0.482871802634511	0.617012879559517	1
rs53576	38	27	0.473417854253177	0.622873942827035	1
rs7634632	38	25	0.464274266150856	0.628594894109156	1
rs7634632	38	14	0.460300083192618	0.631097951643379	1
rs3796863	38	14	0.455933138182732	0.633859938129802	1
rs7632287	38	14	0.45538697897883	0.634206118622041	1
rs237887	38	5	0.453626730395518	0.635323435602783	1
rs53576	38	3	0.453398477569987	0.635468786458245	1
rs7634632	38	9	0.453325754936452	0.635514708985931	1
rs7632287	38	42	0.451651552819689	0.636579519784061	1
rs11914885	38	28	0.450030973913887	0.637611959250733	1
rs7634632	38	4	0.444202835356207	0.641338837568062	1
rs7634632	38	23	0.442642731531294	0.642340150464452	1
rs2268498	38	47	0.441286296856528	0.643212119691234	1
rs11914885	38	16	0.440616547160006	0.643642903467631	1
rs237851	38	34	0.436522523760879	0.64628340752376	1
rs7632287	38	21	0.419100277348228	0.65764142717231	1
rs53576	38	12	0.418595128909363	0.657973998337118	1
rs7632287	38	46	0.417979885940672	0.658378636712268	1
rs237851	38	30	0.417331920872202	0.658805443087833	1
rs7634632	38	53	0.415154586232685	0.660241370624754	1
rs53576	38	39	0.415113101155212	0.660269017993418	1
rs3796863	38	26	0.412290909039485	0.662134806610134	1
rs3796863	38	20	0.411428686882907	0.66270594574977	1
rs7634632	38	30	0.409949793985696	0.663686669528041	1
rs4813625	38	49	0.409529826597317	0.663966580306275	1
rs7634632	38	15	0.407378079284411	0.665395639741084	1
rs11914885	38	41	0.40725368430752	0.665478385754309	1
rs11914885	38	17	0.404699081187855	0.667180556965706	1
rs4813625	38	50	0.3999346614226	0.670367917384877	1
rs2268498	38	22	0.399186189225668	0.67086884591124	1
rs7632287	38	44	0.398174132585048	0.671548010694596	1
rs237887	38	48	0.396708478537805	0.672532967073117	1
rs11914885	38	21	0.387571382921601	0.678705992401873	1
rs7634632	38	11	0.385370382869274	0.680201461456293	1
rs237851	38	31	0.385174441879931	0.680334787137048	1
rs2268498	38	46	0.385094011594619	0.680389559459193	1
rs237851	38	48	0.383979811582496	0.681148003784618	1
rs4813625	38	8	0.381751384965338	0.682668531604015	1
rs237887	38	43	0.374024387895699	0.687962785014614	1
rs3796863	38	40	0.365479911038906	0.69386619636705	1
rs7634632	38	36	0.365055362778008	0.694160789296665	1
rs7632287	38	36	0.361749067980321	0.696459618341823	1
rs3796863	38	52	0.354891670742877	0.701251900093127	1
rs237851	38	37	0.353807461826511	0.702012592621845	1
rs53576	38	30	0.350595437801674	0.704271216694882	1
rs4813627	38	45	0.349747366254659	0.704868924928375	1
rs7634632	38	44	0.342137641782619	0.710252747689015	1
rs237851	38	50	0.341484215963216	0.710717018918581	1
rs3796863	38	37	0.339434386615999	0.712175341950936	1
rs53576	38	33	0.335761526239695	0.714795965809616	1
rs2268498	38	12	0.335070399290773	0.715290030963004	1
rs4813627	38	52	0.330789666461395	0.718358787083905	1
rs4813625	38	45	0.330539049100256	0.718539281543176	1
rs2268498	38	16	0.326260617081741	0.721619297290041	1
rs237887	38	11	0.323496020930005	0.723616921674738	1
rs4813627	38	40	0.323116107454262	0.723892242978246	1
rs7632287	38	52	0.310741096916389	0.732905551301469	1
rs53576	38	21	0.307283766815311	0.735443963436762	1
rs237887	38	14	0.302054908492038	0.739299327409293	1
rs7634632	38	2	0.302025880917303	0.739320804768616	1
rs4813627	38	14	0.297988719705804	0.742311842327083	1
rs237887	38	29	0.297634924538278	0.742574196333176	1
rs11914885	38	48	0.297490875001356	0.742681168982041	1
rs237851	38	36	0.296834576181694	0.743168782392814	1
rs7634632	38	3	0.296639857296126	0.743313479258768	1
rs4813627	38	27	0.293914943143762	0.74534196825857	1
rs7632287	38	41	0.293633566821579	0.745551404594733	1
rs53576	38	45	0.293208777581599	0.745868329371581	1
rs4813627	38	17	0.292456708539152	0.746429622219991	1
rs11914885	38	23	0.287626759806228	0.750043194445974	1
rs7632287	38	31	0.285859560065966	0.751369820529092	1
rs11914885	38	15	0.278576420849233	0.756862042693172	1
rs4813625	38	53	0.277274064024972	0.75784898122377	1
rs11914885	38	36	0.274156998076716	0.760214286901464	1
rs11914885	38	30	0.271210683272997	0.762457386988658	1
rs4813625	38	33	0.267265614409237	0.765471801164873	1
rs53576	38	46	0.266177423764296	0.766304784982167	1
rs3796863	38	34	0.265489610957546	0.766831936286943	1
rs11914885	38	6	0.265322817369806	0.766959808407044	1
rs3796863	38	2	0.263526694549897	0.768338619278705	1
rs53576	38	9	0.260362595852305	0.770773626246969	1
rs53576	38	25	0.259811145193433	0.771198779758683	1
rs53576	38	29	0.258774740999002	0.771998455030549	1
rs237887	38	3	0.257837675875926	0.772722067181216	1
rs237887	38	7	0.255771659341472	0.774320151551708	1
rs2268498	38	42	0.253287835798431	0.776245845926949	1
rs53576	38	26	0.251205682156587	0.7778638366579	1
rs7634632	38	39	0.249749048911838	0.778997599041614	1
rs2268498	38	40	0.248458535993488	0.780003582347867	1
rs3796863	38	21	0.242705145911865	0.78450409917336	1
rs237851	38	20	0.242515909222594	0.784652562660055	1
rs237887	38	46	0.239796728849924	0.786789021369785	1
rs2268498	38	51	0.235718898651373	0.790003971627868	1
rs11914885	38	40	0.23387469119888	0.791462178771463	1
rs11914885	38	12	0.230380013017764	0.794232887716172	1
rs7632287	38	48	0.22669465605332	0.797165281869942	1
rs2268498	38	26	0.222971009387639	0.800139185295826	1
rs11914885	38	43	0.222301888035322	0.800674704045296	1
rs7634632	38	8	0.221299563299957	0.801477642356441	1
rs3796863	38	23	0.219345940011256	0.803044956662795	1
rs4813625	38	26	0.219122711769752	0.803224610972015	1
rs3796863	38	32	0.218005266963519	0.804122285830995	1
rs237851	38	4	0.212156933190993	0.808838778520978	1
rs7634632	38	50	0.210350420223531	0.810301247084109	1
rs7632287	38	53	0.209487250126477	0.811000959358873	1
rs7632287	38	25	0.203977694518547	0.815481494830936	1
rs237887	38	51	0.2010299465276	0.817888848549578	1
rs3796863	38	25	0.200983942967327	0.817926498091287	1
rs237851	38	46	0.195384767415804	0.822519002418572	1
rs3796863	38	31	0.19243589466357	0.824948062540428	1
rs3796863	38	15	0.190547998737537	0.826506933113973	1
rs11914885	38	22	0.190503319831219	0.826543839805975	1
rs2268498	38	48	0.183878939588546	0.832037330320036	1
rs237887	38	16	0.171531835252643	0.842374132514521	1
rs7634632	38	28	0.169201112673118	0.844339750966913	1
rs7632287	38	24	0.169047070118343	0.844469817384535	1
rs4813627	38	47	0.166506426478867	0.846618134275377	1
rs4813627	38	21	0.164388182058804	0.848413360204826	1
rs4813625	38	46	0.162650377089562	0.84988913008791	1
rs7632287	38	18	0.16076768620205	0.851490466698852	1
rs4813627	38	34	0.159736732421553	0.852368863022651	1
rs7632287	38	47	0.155414715548238	0.856060651534428	1
rs4813625	38	10	0.154504245652633	0.856840630705737	1
rs3796863	38	46	0.153310143652385	0.857864188906677	1
rs7632287	38	6	0.152283545791165	0.858745300819756	1
rs4813627	38	18	0.149616309035145	0.861038908189769	1
rs4813625	38	35	0.147645342167011	0.862737750678756	1
rs4813625	38	54	0.146322015373688	0.863880178155183	1
rs7632287	38	10	0.140726762536927	0.868727121575335	1
rs7634632	38	40	0.139662293838472	0.869652344008844	1
rs53576	38	31	0.13635042458401	0.872537307578254	1
rs4813625	38	40	0.133869446372163	0.874704848112297	1
rs2268498	38	13	0.132144372401721	0.876214923013424	1
rs237851	38	53	0.128990759965547	0.878982498898162	1
rs237887	38	10	0.128791659996258	0.879157511567479	1
rs237887	38	15	0.128198775669921	0.879678901163457	1
rs3796863	38	22	0.127100722422519	0.880645369343276	1
rs2268498	38	1	0.121465012259243	0.885622413010001	1
rs2268498	38	10	0.12088407752475	0.886137047835432	1
rs237887	38	4	0.118196464616859	0.888521814160229	1
rs2268498	38	41	0.117093553914813	0.889502322241093	1
rs7632287	38	54	0.117013472626465	0.889573543604522	1
rs4813627	38	33	0.114850383636087	0.89149989686041	1
rs4813627	38	44	0.114470980688932	0.891838196037346	1
rs3796863	38	27	0.112762737146585	0.893362917732651	1
rs4813625	38	43	0.112255488010454	0.893816296962412	1
rs4813625	38	34	0.111431860586597	0.894552765270993	1
rs53576	38	40	0.110504878626885	0.89538229037063	1
rs7632287	38	30	0.105094177860856	0.900240009731032	1
rs11914885	38	18	0.101539214043518	0.903446007240767	1
rs7634632	38	41	0.0963705531847564	0.90812767842298	1
rs2268498	38	35	0.0960498458191116	0.908418974134685	1
rs4813625	38	55	0.0918153954369921	0.91227383571266	1
rs237887	38	42	0.0892843056157558	0.914585715579742	1
rs2268498	38	4	0.0891235749805312	0.914732736712723	1
rs4813627	38	4	0.0887204763310874	0.915101562952639	1
rs237851	38	32	0.0855965847617718	0.917964666674407	1
rs4813625	38	9	0.0850234980685904	0.918490953591887	1
rs4813625	38	4	0.0811527592862295	0.922053058996597	1
rs3796863	38	17	0.0797231855074401	0.923372079588414	1
rs4813627	38	1	0.0785738838286256	0.924433941051183	1
rs237887	38	23	0.0773711963624846	0.925546383042193	1
rs11914885	38	34	0.0691691950906746	0.933168902080852	1
rs53576	38	20	0.0687471347340277	0.933562848276337	1
rs4813627	38	37	0.0629200035266857	0.939018709023265	1
rs11914885	38	42	0.0627349965323397	0.939192431714519	1
rs4813625	38	21	0.0608753773538969	0.940940627370798	1
rs4813627	38	39	0.05884250876105	0.942855354424567	1
rs53576	38	13	0.0580926967317012	0.943562573820474	1
rs4813627	38	7	0.0577196918855295	0.943914598816572	1
rs237887	38	34	0.0571885258507709	0.944416090811289	1
rs237851	38	11	0.0568804981206541	0.944707042872551	1
rs4813625	38	20	0.0537304755930794	0.947687600812916	1
rs237851	38	43	0.0501622966738594	0.951075123056294	1
rs53576	38	44	0.0494219207118821	0.951779539312136	1
rs11914885	38	53	0.0489487504201575	0.95222999264118	1
rs11914885	38	33	0.0458574433406005	0.955178174806696	1
rs7634632	38	43	0.0453696208211859	0.955644245236248	1
rs4813627	38	29	0.0451316712808131	0.955871675594756	1
rs237851	38	10	0.0443492305079496	0.956619871249846	1
rs4813625	38	32	0.0403348415116552	0.960467840139524	1
rs53576	38	55	0.0352400895958734	0.965373648265609	1
rs53576	38	7	0.0346190974778262	0.965973322611992	1
rs3796863	38	44	0.034581283481587	0.966009848480384	1
rs2268498	38	2	0.034460828581664	0.966126216367807	1
rs2268498	38	29	0.0335927050483567	0.966965295780329	1
rs11914885	38	24	0.0335044391839491	0.967050648182721	1
rs2268498	38	55	0.0316962171009685	0.968800870395328	1
rs237851	38	28	0.0311665778146448	0.969314119920703	1
rs4813625	38	51	0.0306359920209251	0.969828568714941	1
rs7632287	38	23	0.0289118127642768	0.971502157142237	1
rs11914885	38	2	0.0261884803626798	0.974151482283334	1
rs4813625	38	30	0.0250946113391317	0.975217664331161	1
rs4813625	38	27	0.0247994932861044	0.975505510610324	1
rs7632287	38	34	0.0215593138439498	0.978671439509722	1
rs237851	38	51	0.0171429455235174	0.983003166822022	1
rs237851	38	45	0.0162610680945796	0.983870436665232	1
rs11914885	38	13	0.0150468608698807	0.98506578362013	1
rs7634632	38	35	0.0132287937654688	0.986858326953953	1
rs7634632	38	51	0.00995169643732078	0.990097660563274	1
rs7632287	38	11	0.00923300430083449	0.990809491327392	1
rs237887	38	32	0.00897651542450142	0.99106365540775	1
rs7634632	38	29	0.00363961997897555	0.996366995776241	1
